# Supplementary material for: Reengineering Tumor Microenvironment with Sequential Interleukin Delivery
Source: Bioengineering (Basel). 2021 Jun 30;8(7):90. doi: 10.3390/bioengineering8070090 (PMC8301035; doi:10.3390/bioengineering8070090)
Supplement: Supplementary file 1 [file bioengineering-08-00090-s001.zip]

Archive with 1 entries (1 files):
- bioengineering-1269201-supplementary.pdf
